# Supplementary material for: Gut Microbiota Composition and Sleep in Preschoolers: The ELFE Birth Cohort Study
Source: Children (Basel). 2025 Sep 16;12(9):1240. doi: 10.3390/children12091240 (PMC12468531; doi:10.3390/children12091240)
Supplement: Supplementary file 1 [file children-12-01240-s001.zip]

Archive with 1 entries (1 files):
- children-3814447-supplementary.pdf
